# Supplementary material for: Hereditary predisposition to malignant myeloid hemopathies: Caution in use of saliva and guideline based on our experience
Source: Front Oncol. 2023 Feb 27;13:1120829. doi: 10.3389/fonc.2023.1120829 (PMC10008954; doi:10.3389/fonc.2023.1120829)
Supplement: Supplementary file 1 [file DataSheet_1.zip]

Archive with 4 entries (4 files):
- Data Sheet 1/Supplementary Figure.docx
- Data Sheet 1/Table S1.xlsx
- Data Sheet 1/Table S2.xlsx
- Data Sheet 1/Table S3.xlsx
