# Supplementary material for: Hereditary predisposition to malignant myeloid hemopathies: Caution in use of saliva and guideline based on our experience
Source: Front Oncol. 2023 Feb 27;13:1120829. doi: 10.3389/fonc.2023.1120829 (PMC10008954; doi:10.3389/fonc.2023.1120829)
Supplement: Supplementary file 1 [file DataSheet_1.zip › Data Sheet 1/Table S1.xlsx]

## Sheet: Feuil1
Gene	Transcript	Regions targeted
ANKRD26	NM_014915	5'-UTR
CBL	NM_005188	Exons 8 and 9
CEBPA*	NM_004364	Exon 1
CSF3R	NM_156039	Exons 14 to 17
DDX41	NM_016222	Exons 1 to 17
ETV6	NM_001987	Exons 1 to 8
GATA1	NM_002049	5'-UTR and exons 1 to 6
GATA2	NM_032638	Exons 2 to 6
HRAS	NM_005343	Exons 1 to 4
KIT	NM_000222	Exons 8 to 11 and 17
KRAS	NM_033360	Exons 2 and 3
MPL	NM_005373	Exon 10
NF1	NM_001042492	all exons
PTPN11	NM_002834	Exons 3 to 13
RUNX1	NM_001754	Exons 3 to 8
SRP72	NM_006947	all exons
TP53	NM_0112345	Exons 2 to 9
* region with low converage are sequenced with Sanger method
