# Supplementary material for: Hereditary predisposition to malignant myeloid hemopathies: Caution in use of saliva and guideline based on our experience
Source: Front Oncol. 2023 Feb 27;13:1120829. doi: 10.3389/fonc.2023.1120829 (PMC10008954; doi:10.3389/fonc.2023.1120829)
Supplement: Supplementary file 1 [file DataSheet_1.zip › Data Sheet 1/Table S2.xlsx]

## Sheet: 1)Patients
Index Cases (ID Patient)	Sex	Age at diagnosis (years)	Disease	Sample type	Time after diagnosis (months)	HSC transplantation (IF = intrafamilial ; EF = extrafamilial)	Mutations (gene and VAF) or cytogenetic abberations	Contributive saliva ?
1	F	57	CMML	bone marrow	0	no	KRAS : G12S (36%)	no (infiltrated)
				saliva	4		KRAS : G12S (44%)
				blood	4		KRAS : G12S (38%)
				hair bulb	8		Negative (Sanger, no KRAS mutation)
2	M	5	AML	bone marrow	0	no	TP53 : R283C (50%) ; NRAS : Q61K (43%)	yes (collected at remission, tumoral mutations absent)
				saliva	4		TP53 : R283C (45%)
				blood	4		TP53 : R283C (50%)
3	F	68	MDS EB2	bone marrow	0	no	CBL : C404F (91%) ; SF3B1 : K700E (45%)	no (probably infiltrated saliva. Same mutations and VAF between bone marrow and saliva)
				saliva	2		CBL : C404F (91%) ; SF3B1 : K700E (45%)
4	F	58	AML	bone marrow	0	no	DDX41 : L283Cfs*21 (51,2%) / G530D (3,5%)	no (SNP study confirms chimerism)
				bone marrow	129	yes (EF)	DDX41 : L283Cfs*21 (1,9%) / G530D (1,6%) ; IDH1 : R132C (3,5%)
				saliva	134		DDX41 : L283Cfs*21 (15,8%)
				fibroblasts	134		DDX41 : L283Cfs*21 (50%)
5	M	62	MDS EB2	bone marrow	0	no	DDX41 : G173R (53%) / R525H (20%) ; TET2 P941Lfs*12 (98%)	inconclusive (grafted with a relative carrying a SETBP1 SNP, that was not targeted in saliva by Sanger)
				bone marrow	30	yes (IF)	DDX41 : G173R (47%) ; SETBP1 : Y1303S (100%)
				bone marrow	63		DDX41 : G173R (58,7%) / R525H (19%) ; SETBP1 : Y1303S (100%)
				saliva	65		DDX41 : G173R (Sanger, heterozygous)
6	M	59	MDS EB2	bone marrow	0	no	DDX41 : L283Cfs*21 (51,7%) / V408F (18,6%) ; EZH2 : C558F (3,64%)	no (infiltrated saliva)
				saliva	1		DDX41 : L283Cfs*21 (50%) / V408F (12,5%) ; EZH2 : C558F (9,7%)
7	M	57	RCMD	bone marrow	0	no	DDX41 : L283Cfs*21 (51,3%) ; del5q	inconclusive (Sanger sequencing is unable to detect a del5q within a low proportion of cells)
				saliva	2		DDX41 : L283Cfs*21 (Sanger, heterozygous)
				blood	12	yes (IF)	Negative (NGS, no DDX41 mutation)
8	M	68	MDS EB1	bone marrow	0	no	DDX41 : L283Cfs*21 (52,3%) / A488T (24,3%) ; ASXL1 : D855Afs*11 (19%)	no (progession disease between the two bone marrow samples. Saliva probably infiltrated, because collected during progression)
				saliva	2		DDX41 : L283Cfs*21 (Sanger, heterozygous)
				bone marrow	3		DDX41 : L283Cfs*21 (50,6%) / A488T (30%) ; ASXL1 : D855Afs*11 (22,2%) ; SRSF2 : P95H (8,7%)
9	M	70	MDS EB1	bone marrow	0	no	DDX41 : G173R (49,2%) / R525H (5,4%) ; DNMT3A : G550R (9,2%)	yes (tumoral mutations absent after chemotherapy)
				saliva	11		DDX41 : G173R (48,6%)
10	F	54	AML	bone marrow	0	no	DDX41 : A270V (51%) ; SRSF2 : P95H (37%) ; DNMT3A : R882H (39%) ; ETNK1 : N155S (11%)	no (infiltrated saliva)
				hair bulb	1		DDX41 : A270V (49,7%)
				saliva	1		DDX41 : A270V (51%) ; SRSF2 : P95H (5,2%) ; DNMT3A : R882H (3%)
11	M	60	AML	bone marrow	0	no	DDX41 : S363del (45,8%) ; IDH2 : R140Q (47,6%) ; DNMT3A : R882H (47,5%)	yes (tumoral mutations absent after chemotherapy)
				saliva	1		DDX41 : S363del (Sanger, heterozygous)
				bone marrow	2		DDX41 : S363del (48,9%)
12	M	58	MDS EB2	bone marrow	0	no	DDX41 : G173R (51,3%)	no (false negative. SNP study confirms chimerism 100% donnor)
				bone marrow	12	yes (IF)	DDX41 : G173R (47,9%) / G530D (1,5%) ; DNMT3A : Y135C (1,6%)
				saliva	130	yes (EF)	Negative (NGS, no DDX41/DNMT3A mutation)
				blood	134		Negative (Sanger, no DDX41 mutation)
				bone marrow	134		Negative (NGS, no DDX41/DNMT3A mutation)
				fibroblasts	145		DDX41 : G173R (54%)
				hair bulb	145		DDX41 : G174R (48,8%)
13	M	65	MDS EB2	bone marrow	0	no	DDX41 : G173R (51,2%) / R525H (7,1%) ; JAK2 : V617F (3,4%)	no (saliva infiltrated)
				saliva	3		DDX41 : G173R (46,2%) ; KRAS : A59E (4,7%) ; DNMT3A : Y735C (2,2%)
				bone marrow	21	yes (EF)	Negative (NGS, no DDX41/JAK2/KRAS/DNMT3A mutation)
				bone marrow	27		Negative (NGS, no DDX41/JAK2/KRAS/DNMT3A mutation)
14	M	67	AML	bone marrow	0	no	DDX41 : E268Dfs*36 (48,5%) / R525H (17,2%)	yes (tumoral mutation absent after chemotherapy)
				saliva	3		DDX41 : E268Dfs*36 (48,4%)
				hair bulb	6		DDX41 : E268Dfs*36 (Sanger, heterozygous)
15	M	69	MDS EB1	bone marrow	0	no	DDX41 : G173R (50%) / R525H (16%)	inconclusive (R525H mutation in minor proportion of cells in bone marrow, thus not detected in saliva. Tumor infiltration in saliva cannot be excluded)
				saliva	11		DDX41 : G173R (49%)
16	M	70	CMML	bone marrow	0	no	TP53 : G145D (45%) ; TET2 : K1197R (42%) / E1178* (42%) ; SRSF2 : P95R (45%)	no (NGS shows that saliva is infiltrated, Sanger is inconclusive)
				saliva	15		TP53 : G145D (30%) ; TET2 : K1197R (30%) / E1178* (30%) ; SRSF2 : P95R (30%)
				blood	15		TP53 : G145D (40%) ; TET2 : K1197R (40%) / E1178* (40%) ; SRSF2 : P95R (40%)
				saliva	16		TP53 : G154D (Sanger, heterozygous)
				blood	16		TP53 : G145D (Sanger, heterozygous)
17	M	70	MDS EB1	bone marrow	0	no	DDX41 : G173R (50%) / R525H (9%) ; NF1 : R1412I (2%) ; TET2 : G1771Qfs*14 (6%)	inconclusive (R525H mutation in minor proportion of cells in bone marrow, thus not detectable by Sanger in saliva. Tumor infiltration in saliva cannot be excluded)
				saliva	3		DDX41 : G173R (Sanger, heterozygous)
18	M	65	MDS	bone marrow	0	no	RUNX1 : E223* (45%) ; SRSF2 : P95H (46%)	inconclusive (no treatment at collection)
				saliva	2		RUNX1 : E223* (42%)
19	M	72	MDS EB1	bone marrow	0	no	DDX41 : G173R (50%) / R525H (6%) ; DNMT3A : Q842* (5%)	inconclusive (R525H mutation in minor proportion of cells in bone marrow, thus not detectable by Sanger in saliva. Tumor infiltration in saliva cannot be excluded)
				saliva	16		DDX41 : G173R (Sanger, heterozygous)
20	F	77	MDS EB	blood	84	no	DDX41 : G173R (49%) / A367T (3%) ; CBL : P417R (6%)	inconclusive (A367T mutation in minor proportion of cells in bone marrow, thus not detectable by Sanger in saliva. Tumor infiltration in saliva cannot be excluded)
				saliva	85		DDX41 : G173R (Sanger, heterozygous)
21	M	46	AML1	bone marrow	0	no	DDX41 : R525H (22%) / E268Dfs*36 (50%) ; NF1 : L792H (22%)	no (saliva shows chimerism)
				saliva	85	yes (IF)	DDX41 : E268Dfs*36 (4%)
				fibroblasts	87		DDX41 : E268Dfs*36 (48%)
22	M	42	AML	bone marrow	0	no	DDX41 : E268Dfs*36 (51%) / R525H (19%) ; TP53 : R175H (14%) ; EZH2 : R690H (12%)	no (saliva shows chimerism)
				bone marrow	120	yes (IF)	DDX41 : E268Dfs*36 (49%)
				fibroblasts	168	yes (EF)	DDX41 : E268Dfs*36 (50%)
				saliva	171		DDX41 : E268D*36 (5%)
23	M	72	MDS EB1	bone marrow	0	no	DDX41 : G173R (51%) / R525H (14%) ; TP53 : R282W (3%)	inconclusive (Saliva collected out of remission, before HSC transplantation.Tumor infiltration in saliva cannot be excluded)
				saliva	3		DDX41 : G173R (Sanger, heterozygous)
				bone marrow	9	yes (IF)	DDX41 : G173R (50%) ; TP53 : R282W (27%)
				bone marrow	11		DDX41 : G173R (50%) / R525H (3%) ; TP53 : R282W (29%)
24	M	68	MDS EB1	bone marrow	0	no	DDX41 : G173R (50%) / R525H (3%)	yes (post graft with unrelated donor, remission)
				saliva	15	yes (EF)	DDX41 : G173R (50%)
25	F	67	MDS	bone marrow	0	no	DDX41 : S363del (47%) / G530S (15%) ; ASXL1 c.1813dup (8%) ; KRAS : G60D (17%)	no (infiltrated saliva)
				blood	12		DDX41 : S363del (52%) ; KRAS : G60D (30%)
				saliva	12		DDX41 : S363del (50%) ; KRAS : G60D (38%)
26	M	55	MDS	bone marrow	0	no	DDX41 : G173R (49%) / R525H (6%)	inconclusive (R525H mutation in minor proportion of cells in bone marrow, thus not detectable by Sanger in saliva. Tumor infiltration in saliva cannot be excluded)
				saliva	5		DDX41 : G173R (Sanger, heterozygous)
27	F	59	MDS EB1	bone marrow	0	no	DDX41 : G173R (51%) / R525H (9%) ; DNMT3A : R379C (26%)	no (infiltrated saliva)
				saliva	2		DDX41 : G173R (55%) ; DNMT3A : R379C (25%)
				fibroblasts	9		DDX41 : G173R (50%)
				bone marrow	11	yes (EF)	Negative (NGS, no DDX41/DNMT3A mutation)
28	F	36	AML2	bone marrow	0	no	GATA2 : A372T (47%)	yes (post graft, remission)
				saliva	38	yes (EF)	Negative (Sanger, no GATA2 mutation)
29	M	40	AML2	bone marrow	0	no	RUNX1 : c.351+1G>T (42%) ; BCOR : P258Hfs*8 (82%)	yes (collected at remission)
				saliva	2		Negative (NGS, no RUNX1/BCOR mutation)
				bone marrow	3		Negative (NGS, no RUNX1/BCOR mutation)

## Sheet: 2)Relatives
Relative (ID patient)	Related to patient (ID patient of Index case(s))	Sex	Age	Sample type	Result of Sanger (targeting familial mutation)
30	4	M	44	blood	DDX41 : L283Cfs*21 heterozygous carrier
				saliva	DDX41 : L283Cfs*21 heterozygous carrier
31		F	47	blood	DDX41 : L283Cfs*21 non-carrier
				saliva	DDX41 : L283Cfs*21 non-carrier
32	5	M	69	blood	DDX41 : G173R heterozygous carrier
				saliva	DDX41 : G173R heterozygous carrier
33		F	57	blood	DDX41 : G173R non-carrier
				saliva	DDX41 : G173R non-carrier
34		F	31	blood	DDX41 : G173R non-carrier
				saliva	DDX41 : G173R non-carrier
35		M	66	blood	DDX41 : G173R heterozygous carrier
				saliva	DDX41 : G173R heterozygous carrier
36		M	55	blood	DDX41 : G173R non-carrier
				saliva	DDX41 : G173R non-carrier
37	6	M	32	blood	DDX41 : L283Cfs*21 heterozygous carrier
				saliva	DDX41 : L283Cfs*21 heterozygous carrier
38	7;8	F	25	blood	DDX41 : L283Cfs*21 non-carrier
				saliva	DDX41 : L283Cfs*21 non-carrier
39		F	54	blood	DDX41 : L283Cfs*21 non-carrier
				saliva	DDX41 : L283Cfs*21 non-carrier
40		M	37	blood	DDX41 : L283Cfs*21 non-carrier
				saliva	DDX41 : L283Cfs*21 non-carrier
41		M	56	blood	DDX41 : L283Cfs*21 non-carrier
				saliva	DDX41 : L283Cfs*21 non-carrier
42		F	23	blood	DDX41 : L283Cfs*21 non-carrier
				saliva	DDX41 : L283Cfs*21 non-carrier
43		F	47	blood	DDX41 : L283Cfs*21 non-carrier
				saliva	DDX41 : L283Cfs*21 non-carrier
48	12;13	M	74	blood	DDX41 : G173R non-carrier
				saliva	DDX41 : G173R non-carrier
49		F	69	blood	DDX41 : G173R non-carrier
				saliva	DDX41 : G173R non-carrier
50		F	64	blood	DDX41 : G173R heterozygous carrier
				saliva	DDX41 : G173R heterozygous carrier
51		F	53	blood	DDX41 : G173R non-carrier
				saliva	DDX41 : G173R non-carrier
52		M	62	blood	DDX41 : G173R heterozygous carrier
				saliva	DDX41 : G173R heterozygous carrier
53	15	M	65	blood	DDX41 : G173R non-carrier
				saliva	DDX41 : G173R non-carrier
54		F	42	blood	DDX41 : G173R heterozygous carrier
				saliva	DDX41 : G173R heterozygous carrier
55	17	M	79	blood	DDX41 : G173R non-carrier
				saliva	DDX41 : G173R non-carrier
56		M	44	blood	DDX41 : G173R non-carrier
				saliva	DDX41 : G173R non-carrier
57		M	76	blood	DDX41 : G173R heterozygous carrier
				saliva	DDX41 : G173R heterozygous carrier
58	18	F	64	blood	RUNX1 : E223* non-carrier
				saliva	RUNX1 : E223* non-carrier
59	19	M	49	blood	DDX41 : G173R heterozygous carrier
				saliva	DDX41 : G173R heterozygous carrier
60		F	56	blood	DDX41 : G173R non-carrier
				saliva	DDX41 : G173R non-carrier
61		F	51	blood	DDX41 : G173R non-carrier
				saliva	DDX41 : G173R non-carrier
62	21;22	F	63	blood	DDX41 : E268Dfs*36 non-carrier
				saliva	DDX41 : E268Dfs*36 non-carrier
63		F	61	blood	DDX41 : E268Dfs*36 heterozygous carrier
				saliva	DDX41 : E268Dfs*36 heterozygous carrier
64		M	47	blood	DDX41 : E268Dfs*36 non-carrier
				saliva	DDX41 : E268Dfs*36 non-carrier
65		M	38	blood	DDX41 : E268Dfs*36 non-carrier
				saliva	DDX41 : E268Dfs*36 non-carrier
44		F	46	blood	DDX41 : E268Dfs*36 heterozygous carrier
				saliva	DDX41 : E268Dfs*36 heterozygous carrier
45		F	79	blood	DDX41 : E268Dfs*36 heterozygous carrier
				saliva	DDX41 : E268Dfs*36 heterozygous carrier
46		F	58	blood	DDX41 : E268Dfs*36 non-carrier
				saliva	DDX41 : E268Dfs*36 non-carrier
47		F	78	blood	DDX41 : E268Dfs*36 non-carrier
				saliva	DDX41 : E268Dfs*36 non-carrier
66	20	M	54	blood	DDX41 : G173R non-carrier
				saliva	DDX41 : G173R non-carrier
67		F	55	blood	DDX41 : G173R non-carrier
				saliva	DDX41 : G173R non-carrier
68	23	M	33	blood	DDX41 : G173R non-carrier
				saliva	DDX41 : G173R non-carrier
69		F	45	blood	DDX41 : G173R non-carrier
				saliva	DDX41 : G173R non-carrier
70		F	47	blood	DDX41 : G173R non-carrier
				saliva	DDX41 : G173R non-carrier
71	24	F	80	blood	DDX41 : G173R non-carrier
				saliva	DDX41 : G173R non-carrier
72		M	32	blood	DDX41 : G173R heterozygous carrier
				saliva	DDX41 : G173R heterozygous carrier
73	26	M	31	blood	DDX41 : G173R non-carrier
				saliva	DDX41 : G173R non-carrier
